# Supplementary material for: STK38 Kinase Promotes Cell Migration Induced by Oncogenic Ras via MerTK Activation
Source: Int J Mol Sci. 2025 Oct 25;26(21):10388. doi: 10.3390/ijms262110388 (PMC12607517; doi:10.3390/ijms262110388)
Supplement: Supplementary file 1 [file ijms-26-10388-s001.zip]

Archive with 1 entries (1 files):
- ijms-3765023-supplementary.pdf
